# Supplementary material for: Vegetation height and structure drive foraging habitat selection of the lesser kestrel (Falco naumanni) in intensive agricultural landscapes
Source: PeerJ. 2022 Oct 6;10:e13979. doi: 10.7717/peerj.13979 (PMC9548312; doi:10.7717/peerj.13979)
Supplement: File S1 [file peerj-10-13979-s006.csv]

id.trip	for1ran0	vegetation height	Year	CROP_W1.A2.I3.N4.M5	STRUCTURE_V1.H2.B3
221	0	60	2018	1	1
221	1	75	2018	1	1
222	1	78	2018	1	1
224	0	75	2018	1	1
225	0	75	2018	1	1
226	0	80	2018	1	1
227	0	70	2018	1	1
231	0	80	2018	1	1
232	0	80	2018	1	1
233	0	83	2018	1	1
234	0	80	2018	1	1
238	0	80	2018	1	1
239	0	85	2018	1	1
243	1	70	2018	1	1
244	0	70	2018	1	1
244	1	80	2018	1	1
246	0	75	2018	1	1
247	0	70	2018	1	1
250	0	80	2018	1	1
251	0	80	2018	1	1
320	0	80	2019	1	1
321	0	65	2019	1	1
323	0	75	2019	1	1
324	0	95	2019	1	1
329	1	80	2019	1	1
331	0	70	2019	1	1
335	0	65	2019	1	1
337	0	77	2019	1	1
340	0	68	2019	1	1
340	1	69	2019	1	1
343	0	60	2019	1	1
347	1	60	2019	1	1
348	1	60	2019	1	1
354	0	80	2019	1	1
355	0	80	2019	1	1
374	0	75	2019	1	1
379	0	81	2019	1	1
385	0	53	2019	1	1
386	0	76	2019	1	1
388	0	63	2019	1	1
390	0	76	2019	1	1
393	0	82	2019	1	1
396	0	75	2019	1	1
398	0	82	2019	1	1
399	0	68	2019	1	1
401	0	68	2019	1	1
413	0	68	2019	1	1
416	0	68	2019	1	1
417	0	53	2019	1	1
418	0	53	2019	1	1
419	0	65	2019	1	1
420	0	79	2019	1	1
421	0	53	2019	1	1
426	0	90	2019	1	1
433	0	88	2019	1	1
435	0	88	2019	1	1
436	0	78	2019	1	1
438	0	78	2019	1	1
446	0	88	2019	1	1
453	0	76	2019	1	1
458	0	96	2019	1	1
459	0	98	2019	1	1
460	0	96	2019	1	1
461	0	76	2019	1	1
462	0	93	2019	1	1
463	0	93	2019	1	1
466	0	81	2019	1	1
496	0	85	2019	1	1
27	0	92	2018	1	1
30	0	90	2018	1	1
31	0	95	2018	1	1
33	0	85	2018	1	1
38	0	95	2018	1	1
39	0	95	2018	1	1
41	0	60	2018	1	1
42	0	83	2018	1	1
49	0	70	2018	1	1
49	1	60	2018	1	1
52	1	80	2018	1	1
53	1	80	2018	1	1
54	1	80	2018	1	1
55	1	80	2018	1	1
56	0	82	2018	1	1
56	1	80	2018	1	1
57	1	80	2018	1	1
58	1	80	2018	1	1
59	1	80	2018	1	1
60	1	80	2018	1	1
61	1	80	2018	1	1
71	0	80	2018	1	1
74	1	80	2018	1	1
84	0	80	2018	1	1
84	1	80	2018	1	1
85	0	78	2018	1	1
85	1	80	2018	1	1
89	0	85	2018	1	1
91	0	85	2018	1	1
92	0	80	2018	1	1
94	0	85	2018	1	1
95	0	85	2018	1	1
96	0	75	2018	1	1
97	0	80	2018	1	1
97	1	80	2018	1	1
98	1	80	2018	1	1
99	1	80	2018	1	1
101	0	78	2018	1	1
103	1	80	2018	1	1
104	1	80	2018	1	1
107	0	80	2018	1	1
109	0	70	2018	1	1
110	0	80	2018	1	1
114	0	80	2018	1	1
120	0	82	2018	1	1
120	1	80	2018	1	1
121	0	78	2018	1	1
121	1	80	2018	1	1
122	0	80	2018	1	1
123	0	78	2018	1	1
124	0	80	2018	1	1
125	0	80	2018	1	1
126	0	80	2018	1	1
133	1	70	2018	1	1
134	0	70	2018	1	1
134	1	70	2018	1	1
144	0	80	2018	1	1
145	0	60	2018	1	1
146	0	95	2018	1	1
149	0	76	2018	1	1
150	0	82	2018	1	1
152	0	83	2018	1	1
162	0	82	2018	1	1
165	0	76	2018	1	1
166	0	83	2018	1	1
168	0	83	2018	1	1
169	0	83	2018	1	1
182	0	86	2018	1	1
183	0	86	2018	1	1
184	0	86	2018	1	1
185	0	85	2018	1	1
186	0	86	2018	1	1
187	0	85	2018	1	1
188	0	86	2018	1	1
189	0	86	2018	1	1
190	0	86	2018	1	1
192	0	40	2018	1	1
195	0	40	2018	1	1
196	0	40	2018	1	1
197	0	40	2018	1	1
198	0	80	2018	1	1
200	0	40	2018	1	1
202	0	70	2018	1	1
203	0	85	2018	1	1
203	1	40	2018	1	1
204	0	40	2018	1	1
206	0	70	2018	1	1
207	0	70	2018	1	1
210	0	90	2018	1	1
211	0	40	2018	1	1
213	0	70	2018	1	1
214	0	85	2018	1	1
215	1	50	2018	1	1
218	0	83	2018	1	1
253	1	12	2018	1	2
254	1	12	2018	1	2
256	1	12	2018	1	2
257	1	12	2018	1	2
259	1	12	2018	1	2
260	1	12	2018	1	2
265	1	12	2018	1	2
266	1	12	2018	1	2
267	1	12	2018	1	2
268	0	12	2018	1	2
268	1	12	2018	1	2
269	0	12	2018	1	2
269	1	12	2018	1	2
270	0	12	2018	1	2
270	1	12	2018	1	2
271	0	12	2018	1	2
271	1	12	2018	1	2
272	0	12	2018	1	2
272	1	12	2018	1	2
273	0	12	2018	1	2
273	1	12	2018	1	2
274	1	12	2018	1	2
275	0	12	2018	1	2
275	1	12	2018	1	2
276	0	12	2018	1	2
276	1	12	2018	1	2
277	0	12	2018	1	2
277	1	12	2018	1	2
278	0	12	2018	1	2
278	1	12	2018	1	2
279	1	12	2018	1	2
280	1	12	2018	1	2
281	1	12	2018	1	2
282	1	12	2018	1	2
283	1	12	2018	1	2
284	1	12	2018	1	2
285	1	12	2018	1	2
287	0	12	2018	1	2
287	1	12	2018	1	2
288	0	12	2018	1	2
288	1	12	2018	1	2
289	0	12	2018	1	2
289	1	12	2018	1	2
291	1	12	2018	1	2
292	1	12	2018	1	2
293	1	12	2018	1	2
295	1	12	2018	1	2
296	1	12	2018	1	2
297	1	12	2018	1	2
298	1	12	2018	1	2
299	1	12	2018	1	2
300	0	12	2018	1	2
300	1	12	2018	1	2
301	1	12	2018	1	2
302	1	12	2018	1	2
303	1	12	2018	1	2
305	0	12	2018	1	2
305	1	12	2018	1	2
306	1	12	2018	1	2
307	0	12	2018	1	2
307	1	12	2018	1	2
308	1	12	2018	1	2
309	1	12	2018	1	2
310	1	12	2018	1	2
422	0	15	2019	1	2
437	0	15	2019	1	2
31	1	25	2018	1	2
32	1	25	2018	1	2
33	1	25	2018	1	2
34	1	26	2018	1	2
35	0	14	2018	1	2
35	1	26	2018	1	2
105	0	4	2018	1	2
106	0	4	2018	1	2
129	0	4	2018	1	2
131	0	4	2018	1	2
141	1	12	2018	1	2
142	1	12	2018	1	2
143	1	12	2018	1	2
144	1	4	2018	1	2
145	1	4	2018	1	2
146	1	4	2018	1	2
147	0	12	2018	1	2
148	0	12	2018	1	2
153	1	12	2018	1	2
154	1	12	2018	1	2
155	1	12	2018	1	2
156	1	12	2018	1	2
157	1	12	2018	1	2
158	1	12	2018	1	2
159	1	12	2018	1	2
160	1	12	2018	1	2
161	1	12	2018	1	2
167	0	12	2018	1	2
173	0	4	2018	1	2
176	1	12	2018	1	2
177	1	12	2018	1	2
178	1	12	2018	1	2
179	1	12	2018	1	2
180	1	12	2018	1	2
181	1	12	2018	1	2
182	1	12	2018	1	2
183	1	12	2018	1	2
185	1	12	2018	1	2
186	1	12	2018	1	2
187	1	12	2018	1	2
188	1	12	2018	1	2
189	1	12	2018	1	2
190	1	12	2018	1	2
191	1	12	2018	1	2
192	1	12	2018	1	2
193	1	12	2018	1	2
194	1	12	2018	1	2
195	1	12	2018	1	2
196	1	12	2018	1	2
197	1	12	2018	1	2
198	1	12	2018	1	2
199	1	12	2018	1	2
200	1	12	2018	1	2
201	1	12	2018	1	2
204	1	12	2018	1	2
206	1	12	2018	1	2
207	1	12	2018	1	2
208	1	12	2018	1	2
209	1	12	2018	1	2
210	1	12	2018	1	2
211	1	12	2018	1	2
212	1	12	2018	1	2
213	1	12	2018	1	2
214	1	12	2018	1	2
218	1	12	2018	1	2
262	1	12	2018	1	2
263	1	12	2018	1	2
257	0	70	2018	2	1
279	0	60	2018	2	1
280	0	50	2018	2	1
281	0	40	2018	2	1
283	0	40	2018	2	1
284	0	40	2018	2	1
285	0	40	2018	2	1
286	1	28	2018	2	1
291	0	30	2018	2	1
294	1	55	2018	2	1
295	0	32	2018	2	1
296	0	32	2018	2	1
297	0	30	2018	2	1
299	0	30	2018	2	1
302	0	30	2018	2	1
303	0	30	2018	2	1
306	0	50	2018	2	1
310	0	30	2018	2	1
315	0	60	2019	2	1
317	0	60	2019	2	1
318	1	30	2019	2	1
319	0	50	2019	2	1
319	1	30	2019	2	1
320	1	30	2019	2	1
321	1	30	2019	2	1
322	0	50	2019	2	1
322	1	30	2019	2	1
323	1	30	2019	2	1
324	1	30	2019	2	1
342	1	31	2019	2	1
343	1	31	2019	2	1
346	1	31	2019	2	1
348	0	31	2019	2	1
352	0	52	2019	2	1
356	0	90	2019	2	1
358	0	63	2019	2	1
362	0	63	2019	2	1
363	0	73	2019	2	1
423	1	7	2019	2	1
424	1	7	2019	2	1
425	1	7	2019	2	1
426	1	7	2019	2	1
427	0	7	2019	2	1
427	1	7	2019	2	1
429	0	23	2019	2	1
429	1	7	2019	2	1
430	1	7	2019	2	1
431	1	7	2019	2	1
432	0	23	2019	2	1
432	1	7	2019	2	1
433	1	7	2019	2	1
434	0	23	2019	2	1
434	1	7	2019	2	1
435	1	7	2019	2	1
436	1	7	2019	2	1
437	1	7	2019	2	1
438	1	7	2019	2	1
440	0	23	2019	2	1
440	1	7	2019	2	1
441	0	7	2019	2	1
441	1	7	2019	2	1
442	1	7	2019	2	1
443	0	7	2019	2	1
443	1	7	2019	2	1
444	1	7	2019	2	1
446	1	7	2019	2	1
448	1	7	2019	2	1
449	0	23	2019	2	1
449	1	7	2019	2	1
453	1	5	2019	2	1
455	1	5	2019	2	1
456	0	5	2019	2	1
457	1	5	2019	2	1
461	1	5	2019	2	1
465	0	110	2019	2	1
465	1	14	2019	2	1
466	1	14	2019	2	1
467	0	13	2019	2	1
467	1	14	2019	2	1
468	0	13	2019	2	1
468	1	14	2019	2	1
469	1	14	2019	2	1
470	0	16	2019	2	1
470	1	14	2019	2	1
471	0	16	2019	2	1
471	1	14	2019	2	1
472	0	16	2019	2	1
472	1	14	2019	2	1
473	0	13	2019	2	1
473	1	14	2019	2	1
474	0	110	2019	2	1
474	1	14	2019	2	1
475	0	110	2019	2	1
475	1	14	2019	2	1
476	0	107	2019	2	1
476	1	14	2019	2	1
477	1	14	2019	2	1
478	0	13	2019	2	1
478	1	14	2019	2	1
479	1	14	2019	2	1
480	1	14	2019	2	1
481	1	14	2019	2	1
482	0	107	2019	2	1
482	1	14	2019	2	1
483	0	110	2019	2	1
483	1	14	2019	2	1
484	1	14	2019	2	1
485	0	107	2019	2	1
485	1	14	2019	2	1
486	0	107	2019	2	1
486	1	14	2019	2	1
487	0	13	2019	2	1
487	1	14	2019	2	1
488	1	14	2019	2	1
489	0	110	2019	2	1
489	1	14	2019	2	1
490	1	14	2019	2	1
491	0	107	2019	2	1
491	1	14	2019	2	1
492	1	14	2019	2	1
493	1	14	2019	2	1
494	0	110	2019	2	1
494	1	14	2019	2	1
34	0	43	2018	2	1
50	1	45	2018	2	1
51	0	40	2018	2	1
51	1	45	2018	2	1
53	0	50	2018	2	1
55	0	38	2018	2	1
60	0	55	2018	2	1
61	0	55	2018	2	1
62	0	38	2018	2	1
62	1	55	2018	2	1
63	1	55	2018	2	1
64	0	55	2018	2	1
64	1	55	2018	2	1
65	0	55	2018	2	1
65	1	55	2018	2	1
66	0	55	2018	2	1
66	1	55	2018	2	1
67	0	30	2018	2	1
67	1	55	2018	2	1
68	0	50	2018	2	1
68	1	50	2018	2	1
69	0	30	2018	2	1
69	1	50	2018	2	1
70	0	50	2018	2	1
70	1	50	2018	2	1
71	1	50	2018	2	1
72	0	55	2018	2	1
72	1	50	2018	2	1
73	0	50	2018	2	1
73	1	50	2018	2	1
74	0	50	2018	2	1
78	1	45	2018	2	1
79	1	45	2018	2	1
80	1	45	2018	2	1
81	1	45	2018	2	1
82	1	45	2018	2	1
83	0	45	2018	2	1
83	1	45	2018	2	1
86	0	45	2018	2	1
86	1	45	2018	2	1
87	0	50	2018	2	1
87	1	48	2018	2	1
88	0	30	2018	2	1
90	0	30	2018	2	1
91	1	40	2018	2	1
92	1	40	2018	2	1
93	1	40	2018	2	1
94	1	45	2018	2	1
95	1	45	2018	2	1
96	1	45	2018	2	1
98	0	58	2018	2	1
99	0	50	2018	2	1
100	0	55	2018	2	1
103	0	50	2018	2	1
104	0	40	2018	2	1
130	0	50	2018	2	1
142	0	70	2018	2	1
143	0	70	2018	2	1
202	1	60	2018	2	1
208	0	50	2018	2	1
212	0	50	2018	2	1
263	0	45	2018	2	1
223	1	4	2018	2	2
224	1	4	2018	2	2
225	1	4	2018	2	2
226	1	4	2018	2	2
227	1	4	2018	2	2
228	1	4	2018	2	2
229	1	4	2018	2	2
230	1	4	2018	2	2
231	1	4	2018	2	2
232	1	4	2018	2	2
233	1	4	2018	2	2
234	1	4	2018	2	2
235	1	4	2018	2	2
236	1	4	2018	2	2
237	1	4	2018	2	2
238	1	4	2018	2	2
239	1	4	2018	2	2
240	1	4	2018	2	2
241	1	4	2018	2	2
242	1	4	2018	2	2
245	1	4	2018	2	2
246	1	4	2018	2	2
247	1	4	2018	2	2
248	0	4	2018	2	2
248	1	4	2018	2	2
249	1	4	2018	2	2
250	1	4	2018	2	2
251	1	4	2018	2	2
252	1	4	2018	2	2
351	1	7	2019	2	2
352	1	7	2019	2	2
354	1	5	2019	2	2
355	1	5	2019	2	2
356	1	5	2019	2	2
357	0	5	2019	2	2
357	1	5	2019	2	2
358	1	5	2019	2	2
359	0	5	2019	2	2
359	1	5	2019	2	2
360	0	5	2019	2	2
361	0	5	2019	2	2
361	1	5	2019	2	2
362	1	5	2019	2	2
363	1	5	2019	2	2
364	0	5	2019	2	2
364	1	5	2019	2	2
365	1	5	2019	2	2
366	1	5	2019	2	2
367	1	5	2019	2	2
377	1	10	2019	2	2
378	0	17	2019	2	2
378	1	10	2019	2	2
379	1	10	2019	2	2
380	0	17	2019	2	2
380	1	10	2019	2	2
381	0	17	2019	2	2
381	1	10	2019	2	2
382	0	17	2019	2	2
382	1	10	2019	2	2
383	1	8	2019	2	2
385	1	8	2019	2	2
386	1	8	2019	2	2
388	1	8	2019	2	2
389	0	10	2019	2	2
389	1	7	2019	2	2
391	1	10	2019	2	2
392	1	8	2019	2	2
393	1	10	2019	2	2
395	0	9	2019	2	2
395	1	8	2019	2	2
396	1	5	2019	2	2
495	0	5	2019	2	2
495	1	5	2019	2	2
496	1	5	2019	2	2
497	1	5	2019	2	2
105	1	4	2018	2	2
106	1	4	2018	2	2
107	1	4	2018	2	2
108	1	4	2018	2	2
109	1	4	2018	2	2
110	1	4	2018	2	2
111	1	4	2018	2	2
112	1	4	2018	2	2
113	1	4	2018	2	2
114	1	4	2018	2	2
115	1	4	2018	2	2
116	0	4	2018	2	2
116	1	4	2018	2	2
117	1	4	2018	2	2
118	0	4	2018	2	2
118	1	4	2018	2	2
119	0	4	2018	2	2
119	1	4	2018	2	2
122	1	4	2018	2	2
123	1	4	2018	2	2
124	1	4	2018	2	2
125	1	4	2018	2	2
126	1	4	2018	2	2
127	1	4	2018	2	2
128	0	4	2018	2	2
128	1	4	2018	2	2
129	1	4	2018	2	2
130	1	4	2018	2	2
131	1	4	2018	2	2
147	1	4	2018	2	2
148	1	4	2018	2	2
149	1	4	2018	2	2
150	1	4	2018	2	2
151	0	4	2018	2	2
151	1	4	2018	2	2
152	1	4	2018	2	2
153	0	4	2018	2	2
154	0	4	2018	2	2
156	0	4	2018	2	2
157	0	4	2018	2	2
158	0	4	2018	2	2
160	0	4	2018	2	2
161	0	4	2018	2	2
162	1	4	2018	2	2
163	1	4	2018	2	2
164	1	4	2018	2	2
165	1	4	2018	2	2
166	1	4	2018	2	2
167	1	4	2018	2	2
168	1	4	2018	2	2
169	1	4	2018	2	2
170	1	4	2018	2	2
171	1	4	2018	2	2
172	1	4	2018	2	2
173	1	4	2018	2	2
174	1	4	2018	2	2
175	0	4	2018	2	2
175	1	4	2018	2	2
177	0	4	2018	2	2
181	0	4	2018	2	2
205	1	4	2018	2	2
223	0	45	2018	3	1
229	0	45	2018	3	1
241	0	55	2018	3	1
253	0	130	2018	3	1
254	0	130	2018	3	1
256	0	180	2018	3	1
259	0	140	2018	3	1
260	0	60	2018	3	1
265	0	180	2018	3	1
266	0	40	2018	3	1
267	0	50	2018	3	1
282	0	45	2018	3	1
286	0	120	2018	3	1
290	0	150	2018	3	1
294	0	150	2018	3	1
298	0	150	2018	3	1
308	0	55	2018	3	1
309	0	30	2018	3	1
335	1	5	2019	3	1
338	1	8	2019	3	1
339	0	26	2019	3	1
346	0	8	2019	3	1
351	0	39	2019	3	1
353	0	16	2019	3	1
353	1	15	2019	3	1
360	1	2	2019	3	1
365	0	10	2019	3	1
366	0	30	2019	3	1
367	0	30	2019	3	1
374	1	38	2019	3	1
375	0	21	2019	3	1
375	1	28	2019	3	1
377	0	12	2019	3	1
383	0	11	2019	3	1
397	1	0	2019	3	1
398	1	0	2019	3	1
400	0	0	2019	3	1
402	0	23	2019	3	1
403	0	0	2019	3	1
408	1	0	2019	3	1
409	0	33	2019	3	1
410	0	33	2019	3	1
412	0	23	2019	3	1
415	0	23	2019	3	1
430	0	23	2019	3	1
457	0	15	2019	3	1
497	0	50	2019	3	1
24	1	50	2018	3	1
27	1	15	2018	3	1
28	0	50	2018	3	1
28	1	15	2018	3	1
30	1	50	2018	3	1
43	0	32	2018	3	1
108	0	60	2018	3	1
141	0	38	2018	3	1
184	1	50	2018	3	1
191	0	68	2018	3	1
193	0	130	2018	3	1
199	0	130	2018	3	1
201	0	50	2018	3	1
205	0	130	2018	3	1
209	0	45	2018	3	1
262	0	60	2018	3	1
318	0	0	2019	3	3
330	0	0	2019	3	3
330	1	15	2019	3	3
331	1	15	2019	3	3
274	0	90	2018	4	1
290	1	4	2018	4	1
315	1	40	2019	4	1
317	1	40	2019	4	1
328	0	80	2019	4	1
328	1	0	2019	4	1
329	0	80	2019	4	1
342	0	85	2019	4	1
344	0	120	2019	4	1
397	0	62	2019	4	1
399	1	25	2019	4	1
400	1	25	2019	4	1
401	1	25	2019	4	1
404	1	25	2019	4	1
405	1	25	2019	4	1
406	1	32	2019	4	1
408	0	62	2019	4	1
409	1	10	2019	4	1
410	1	10	2019	4	1
411	0	0	2019	4	1
411	1	25	2019	4	1
412	1	25	2019	4	1
413	1	25	2019	4	1
415	1	25	2019	4	1
416	1	25	2019	4	1
417	1	7	2019	4	1
418	1	7	2019	4	1
419	1	7	2019	4	1
444	0	137	2019	4	1
448	0	137	2019	4	1
37	0	30	2018	4	1
37	1	40	2018	4	1
38	1	40	2018	4	1
39	1	20	2018	4	1
40	1	20	2018	4	1
41	1	20	2018	4	1
42	1	25	2018	4	1
43	1	25	2018	4	1
88	1	50	2018	4	1
89	1	50	2018	4	1
90	1	50	2018	4	1
100	1	55	2018	4	1
101	1	55	2018	4	1
102	1	55	2018	4	1
222	0	160	2018	5	1
228	0	240	2018	5	1
230	0	240	2018	5	1
235	0	180	2018	5	1
236	0	170	2018	5	1
237	0	170	2018	5	1
240	0	170	2018	5	1
242	0	170	2018	5	1
243	0	200	2018	5	1
245	0	220	2018	5	1
249	0	220	2018	5	1
252	0	200	2018	5	1
292	0	220	2018	5	1
293	0	220	2018	5	1
301	0	220	2018	5	1
344	1	33	2019	5	1
347	0	31	2019	5	1
390	1	18	2019	5	1
391	0	21	2019	5	1
392	0	18	2019	5	1
402	1	31	2019	5	1
403	1	30	2019	5	1
404	0	30	2019	5	1
405	0	30	2019	5	1
406	0	50	2019	5	1
414	0	52	2019	5	1
414	1	50	2019	5	1
420	1	15	2019	5	1
421	1	15	2019	5	1
422	1	89	2019	5	1
423	0	89	2019	5	1
424	0	90	2019	5	1
425	0	89	2019	5	1
431	0	90	2019	5	1
442	0	10	2019	5	1
454	0	32	2019	5	1
454	1	23	2019	5	1
455	0	27	2019	5	1
456	1	23	2019	5	1
458	1	23	2019	5	1
459	1	23	2019	5	1
460	1	23	2019	5	1
462	1	23	2019	5	1
463	1	23	2019	5	1
469	0	64	2019	5	1
477	0	69	2019	5	1
479	0	77	2019	5	1
480	0	75	2019	5	1
481	0	77	2019	5	1
484	0	64	2019	5	1
488	0	69	2019	5	1
490	0	60	2019	5	1
492	0	60	2019	5	1
493	0	64	2019	5	1
24	0	100	2018	5	1
32	0	170	2018	5	1
40	0	70	2018	5	1
50	0	200	2018	5	1
52	0	200	2018	5	1
54	0	71	2018	5	1
57	0	71	2018	5	1
58	0	200	2018	5	1
59	0	200	2018	5	1
63	0	71	2018	5	1
78	0	200	2018	5	1
79	0	200	2018	5	1
80	0	200	2018	5	1
81	0	200	2018	5	1
82	0	200	2018	5	1
93	0	220	2018	5	1
102	0	83	2018	5	1
111	0	130	2018	5	1
112	0	215	2018	5	1
113	0	250	2018	5	1
115	0	250	2018	5	1
117	0	250	2018	5	1
127	0	215	2018	5	1
133	0	120	2018	5	1
155	0	250	2018	5	1
159	0	115	2018	5	1
163	0	115	2018	5	1
164	0	115	2018	5	1
170	0	240	2018	5	1
171	0	120	2018	5	1
172	0	240	2018	5	1
174	0	240	2018	5	1
176	0	250	2018	5	1
178	0	115	2018	5	1
179	0	115	2018	5	1
180	0	115	2018	5	1
194	0	240	2018	5	1
215	0	140	2018	5	1
337	1	10	2019	5	3
338	0	22	2019	5	3
339	1	26	2019	5	3
