# Supplementary material for: Vegetation height and structure drive foraging habitat selection of the lesser kestrel (Falco naumanni) in intensive agricultural landscapes
Source: PeerJ. 2022 Oct 6;10:e13979. doi: 10.7717/peerj.13979 (PMC9548312; doi:10.7717/peerj.13979)
Supplement: File S2 [file peerj-10-13979-s007.csv]

id	colony	lat	long	period
40512	1	44.94	11.16	1
40512	1	44.94	11.16	1
40512	1	44.93	11.15	1
40512	1	44.93	11.15	1
40512	1	44.93	11.15	1
40512	1	44.93	11.18	1
40512	1	44.93	11.18	1
40512	1	44.93	11.17	1
40512	1	44.93	11.17	1
40512	1	44.93	11.18	1
40512	1	44.94	11.18	1
40512	1	44.94	11.18	1
40512	1	44.94	11.18	1
40512	1	44.94	11.18	1
40512	1	44.94	11.18	1
40512	1	44.94	11.18	1
40512	1	44.94	11.16	1
40512	1	44.94	11.16	1
40512	1	44.94	11.16	1
40512	1	44.94	11.16	1
40512	1	44.94	11.16	1
40512	1	44.94	11.18	1
40512	1	44.94	11.18	1
40512	1	44.94	11.18	1
40512	1	44.94	11.18	1
40512	1	44.94	11.16	1
40512	1	44.94	11.18	1
40512	1	44.94	11.16	1
40512	1	44.94	11.16	1
40512	1	44.94	11.16	1
40512	1	44.94	11.15	1
40512	1	44.94	11.16	1
40512	1	44.94	11.15	1
40512	1	44.94	11.15	1
40512	1	44.94	11.15	1
40512	1	44.94	11.15	1
40512	1	44.93	11.15	1
40512	1	44.94	11.15	2
40512	1	44.95	11.16	2
40512	1	44.94	11.15	2
40512	1	44.94	11.15	2
40512	1	44.94	11.15	2
40512	1	44.94	11.15	2
40512	1	44.93	11.15	2
40512	1	44.94	11.15	2
40512	1	44.94	11.15	2
40512	1	44.94	11.16	2
40512	1	44.93	11.15	2
40512	1	44.94	11.15	2
40512	1	44.94	11.15	2
40512	1	44.94	11.15	2
40512	1	44.93	11.15	2
40512	1	44.95	11.18	2
40512	1	44.95	11.18	2
40512	1	44.94	11.16	2
40512	1	44.94	11.15	2
40512	1	44.95	11.17	2
40512	1	44.95	11.18	2
40512	1	44.95	11.16	2
40512	1	44.94	11.17	2
40512	1	44.95	11.18	2
40512	1	44.95	11.18	2
40512	1	44.95	11.18	2
40512	1	44.95	11.18	2
40512	1	44.95	11.18	2
40512	1	44.95	11.18	2
40512	1	44.95	11.18	2
40512	1	44.95	11.18	2
40512	1	44.95	11.17	2
40512	1	44.95	11.16	2
40512	1	44.94	11.16	2
40512	1	44.95	11.18	2
40512	1	44.95	11.17	2
40512	1	44.95	11.17	2
40512	1	44.94	11.16	2
40512	1	44.93	11.16	2
40512	1	44.93	11.16	2
40512	1	44.93	11.16	2
40512	1	44.93	11.16	2
40512	1	44.93	11.16	2
40512	1	44.94	11.16	2
40512	1	44.93	11.16	2
40512	1	44.93	11.16	2
40512	1	44.92	11.16	2
40512	1	44.94	11.16	2
40512	1	44.93	11.15	2
40512	1	44.93	11.16	2
40512	1	44.94	11.16	1
40512	1	44.94	11.18	1
40512	1	44.94	11.18	1
40512	1	44.94	11.16	1
40512	1	44.93	11.18	1
40512	1	44.94	11.19	1
40512	1	44.95	11.17	1
40512	1	44.94	11.16	1
40512	1	44.94	11.16	1
40512	1	44.94	11.16	1
40512	1	44.94	11.15	1
40512	1	44.94	11.15	1
40512	1	44.94	11.15	1
40512	1	44.94	11.15	1
40512	1	44.94	11.15	1
40512	1	44.94	11.16	1
40512	1	44.94	11.15	1
40512	1	44.94	11.15	1
40512	1	44.94	11.15	1
40512	1	44.93	11.15	1
40512	1	44.93	11.14	2
40512	1	44.93	11.15	2
40512	1	44.94	11.16	2
40512	1	44.93	11.15	2
40512	1	44.93	11.15	2
40512	1	44.94	11.17	2
40512	1	44.94	11.16	2
40512	1	44.93	11.16	2
40512	1	44.94	11.16	2
40512	1	44.94	11.16	2
40512	1	44.94	11.16	2
40512	1	44.94	11.16	2
40512	1	44.94	11.16	2
40512	1	44.93	11.15	2
40512	1	44.94	11.16	2
40512	1	44.94	11.15	2
40512	1	44.95	11.18	2
40512	1	44.94	11.17	2
40512	1	44.93	11.15	2
40512	1	44.93	11.15	2
40512	1	44.94	11.15	2
40512	1	44.94	11.15	2
40512	1	44.95	11.18	2
40512	1	44.95	11.18	2
40512	1	44.94	11.17	2
40512	1	44.95	11.18	2
40512	1	44.95	11.18	2
40512	1	44.94	11.17	2
40512	1	44.94	11.17	2
40512	1	44.95	11.17	2
40512	1	44.95	11.17	2
40512	1	44.93	11.16	2
40512	1	44.93	11.16	2
40512	1	44.93	11.16	2
40512	1	44.93	11.16	2
40512	1	44.93	11.16	2
40512	1	44.93	11.16	2
40512	1	44.93	11.16	2
40512	1	44.93	11.16	2
40512	1	44.93	11.16	2
40512	1	44.93	11.16	2
40512	1	44.93	11.16	2
40512	1	44.94	11.16	2
40512	1	44.93	11.16	2
40512	1	44.93	11.16	2
40512	1	44.92	11.16	2
40512	1	44.93	11.16	2
40512	1	44.92	11.15	2
40512	1	44.94	11.16	2
40512	1	44.95	11.18	2
40512	1	44.93	11.16	2
40512	1	44.94	11.16	2
40512	1	44.93	11.16	2
40512	1	44.92	11.16	2
40512	1	44.94	11.18	1
40512	1	44.96	11.18	1
40512	1	44.94	11.15	1
40512	1	44.94	11.15	1
40512	1	44.94	11.15	1
40512	1	44.94	11.14	1
40512	1	44.94	11.16	1
40512	1	44.94	11.16	1
40512	1	44.94	11.16	1
40512	1	44.94	11.15	1
40512	1	44.94	11.15	1
40512	1	44.92	11.15	1
40512	1	44.93	11.15	1
40512	1	44.94	11.15	2
40512	1	44.93	11.15	2
40512	1	44.93	11.15	2
40512	1	44.93	11.15	2
40512	1	44.93	11.15	2
40512	1	44.94	11.16	2
40512	1	44.93	11.16	2
40512	1	44.94	11.16	2
40512	1	44.94	11.16	2
40512	1	44.93	11.15	2
40512	1	44.94	11.16	2
40512	1	44.94	11.16	2
40512	1	44.93	11.15	2
40512	1	44.93	11.15	2
40512	1	44.94	11.17	2
40512	1	44.95	11.19	2
40512	1	44.94	11.20	2
40512	1	44.94	11.19	2
40512	1	44.95	11.18	2
40512	1	44.95	11.17	2
40512	1	44.95	11.17	2
40512	1	44.94	11.16	2
40512	1	44.94	11.17	2
40512	1	44.95	11.18	2
40512	1	44.93	11.15	2
40512	1	44.94	11.17	2
40512	1	44.95	11.18	2
40512	1	44.95	11.18	2
40512	1	44.95	11.17	2
40512	1	44.95	11.17	2
40512	1	44.95	11.17	2
40512	1	44.95	11.17	2
40512	1	44.94	11.16	2
40512	1	44.93	11.16	2
40512	1	44.93	11.16	2
40512	1	44.94	11.16	2
40512	1	44.94	11.16	2
40512	1	44.93	11.16	2
40512	1	44.94	11.16	2
40512	1	44.93	11.16	2
40512	1	44.93	11.16	2
40512	1	44.93	11.16	2
40512	1	44.94	11.16	2
40512	1	44.93	11.16	2
40512	1	44.93	11.16	2
40512	1	44.93	11.16	2
40512	1	44.92	11.15	2
40512	1	44.95	11.18	2
40512	1	44.95	11.17	2
40512	1	44.95	11.17	2
40512	1	44.95	11.18	2
40512	1	44.94	11.16	2
40512	1	44.95	11.16	2
40512	1	44.93	11.18	1
40512	1	44.93	11.17	1
40512	1	44.93	11.16	1
40512	1	44.94	11.15	1
40512	1	44.94	11.18	1
40512	1	44.94	11.16	1
40512	1	44.95	11.15	1
40512	1	44.94	11.16	1
40512	1	44.95	11.15	1
40512	1	44.94	11.15	1
40512	1	44.94	11.16	1
40512	1	44.94	11.18	1
40512	1	44.94	11.15	1
40512	1	44.94	11.15	1
40512	1	44.94	11.15	1
40512	1	44.94	11.15	1
40512	1	44.93	11.15	1
40512	1	44.93	11.15	1
40512	1	44.94	11.16	1
40512	1	44.94	11.16	1
40512	1	44.93	11.16	2
40512	1	44.94	11.16	2
40512	1	44.94	11.16	2
40512	1	44.93	11.15	2
40512	1	44.93	11.15	2
40512	1	44.93	11.15	2
40512	1	44.93	11.13	2
40512	1	44.93	11.15	2
40512	1	44.93	11.15	2
40512	1	44.93	11.15	2
40512	1	44.93	11.15	2
40512	1	44.93	11.15	2
40512	1	44.93	11.15	2
40512	1	44.92	11.16	2
40512	1	44.92	11.16	2
40512	1	44.95	11.18	2
40512	1	44.94	11.18	2
40512	1	44.94	11.17	2
40512	1	44.94	11.17	2
40512	1	44.95	11.18	2
40512	1	44.95	11.18	2
40512	1	44.93	11.16	2
40512	1	44.93	11.15	2
40512	1	44.93	11.15	2
40512	1	44.95	11.18	2
40512	1	44.94	11.17	2
40512	1	44.95	11.19	2
40512	1	44.95	11.18	2
40512	1	44.93	11.17	2
40512	1	44.94	11.16	2
40512	1	44.95	11.16	2
40512	1	44.94	11.16	2
40512	1	44.93	11.15	2
40512	1	44.93	11.16	2
40512	1	44.94	11.16	2
40512	1	44.93	11.16	2
40512	1	44.94	11.16	2
40512	1	44.92	11.16	2
40512	1	44.94	11.17	2
40512	1	44.94	11.16	2
40512	1	44.94	11.16	2
40512	1	44.94	11.16	2
40512	1	44.93	11.16	2
40512	1	44.92	11.16	2
40512	1	44.95	11.17	2
40512	1	44.96	11.18	2
40512	1	44.95	11.18	2
40512	1	44.95	11.17	2
40512	1	44.93	11.17	2
40512	1	44.93	11.16	2
40512	1	44.94	11.16	2
40512	1	44.93	11.15	2
40512	1	44.93	11.15	1
40512	1	44.95	11.17	1
40512	1	44.96	11.18	1
40512	1	44.94	11.16	1
40512	1	44.93	11.17	1
40512	1	44.95	11.16	1
40512	1	44.94	11.14	1
40512	1	44.96	11.18	1
40512	1	44.94	11.15	1
40512	1	44.94	11.15	1
40512	1	44.96	11.16	1
40512	1	44.94	11.15	1
40512	1	44.94	11.16	1
40512	1	44.93	11.13	1
40512	1	44.94	11.15	1
40512	1	44.95	11.16	1
40512	1	44.93	11.14	1
40512	1	44.94	11.16	1
40512	1	44.93	11.15	1
40512	1	44.93	11.16	1
40512	1	44.93	11.15	2
40512	1	44.94	11.16	2
40512	1	44.93	11.15	2
40512	1	44.93	11.14	2
40512	1	44.93	11.15	2
40512	1	44.93	11.15	2
40512	1	44.93	11.16	2
40512	1	44.94	11.16	2
40512	1	44.94	11.15	2
40512	1	44.93	11.15	2
40512	1	44.96	11.17	2
40512	1	44.92	11.16	2
40512	1	44.92	11.16	2
40512	1	44.92	11.16	2
40512	1	44.93	11.16	2
40512	1	44.94	11.19	2
40512	1	44.94	11.16	2
40512	1	44.94	11.16	2
40512	1	44.95	11.18	2
40512	1	44.92	11.15	2
40512	1	44.94	11.20	2
40512	1	44.94	11.16	2
40512	1	44.94	11.17	2
40512	1	44.95	11.18	2
40512	1	44.93	11.15	2
40512	1	44.93	11.15	2
40512	1	44.95	11.17	2
40512	1	44.94	11.17	2
40512	1	44.94	11.16	2
40512	1	44.95	11.16	2
40512	1	44.95	11.16	2
40512	1	44.95	11.18	2
40512	1	44.93	11.16	2
40512	1	44.93	11.16	2
40512	1	44.93	11.15	2
40512	1	44.93	11.15	2
40512	1	44.92	11.16	2
40512	1	44.92	11.15	2
40512	1	44.93	11.16	2
40512	1	44.93	11.17	2
40512	1	44.93	11.16	2
40512	1	44.93	11.15	2
40512	1	44.94	11.16	2
40512	1	44.94	11.16	2
40512	1	44.94	11.16	2
40512	1	44.94	11.16	2
40512	1	44.92	11.16	2
40512	1	44.92	11.16	2
40512	1	44.94	11.17	2
40512	1	44.95	11.17	2
40512	1	44.95	11.17	2
40512	1	44.95	11.18	2
40512	1	44.95	11.18	2
40512	1	44.93	11.15	2
40512	1	44.93	11.16	2
40512	1	44.93	11.16	2
40512	1	44.94	11.15	1
40512	1	44.94	11.16	1
40512	1	44.94	11.16	1
40512	1	44.94	11.15	1
40512	1	44.94	11.15	1
40512	1	44.94	11.15	1
40512	1	44.94	11.16	1
40512	1	44.96	11.15	1
40512	1	44.94	11.16	1
40512	1	44.94	11.16	1
40512	1	44.94	11.16	1
40512	1	44.93	11.14	1
40512	1	44.94	11.15	1
40512	1	44.94	11.17	1
40512	1	44.94	11.15	1
40512	1	44.93	11.14	1
40512	1	44.94	11.15	1
40512	1	44.93	11.13	1
40512	1	44.94	11.16	2
40512	1	44.93	11.16	2
40512	1	44.93	11.15	2
40512	1	44.94	11.16	2
40512	1	44.93	11.15	2
40512	1	44.93	11.16	2
40512	1	44.94	11.15	2
40512	1	44.94	11.15	2
40512	1	44.94	11.15	2
40512	1	44.94	11.15	2
40512	1	44.94	11.17	2
40512	1	44.94	11.17	2
40512	1	44.94	11.17	2
40512	1	44.94	11.17	2
40512	1	44.95	11.19	2
40512	1	44.95	11.18	2
40512	1	44.95	11.18	2
40512	1	44.95	11.18	2
40512	1	44.94	11.16	2
40512	1	44.95	11.18	2
40512	1	44.93	11.16	2
40512	1	44.95	11.18	2
40512	1	44.94	11.17	2
40512	1	44.95	11.18	2
40512	1	44.94	11.16	2
40512	1	44.95	11.18	2
40512	1	44.95	11.18	2
40512	1	44.95	11.18	2
40512	1	44.95	11.18	2
40512	1	44.95	11.18	2
40512	1	44.95	11.18	2
40512	1	44.93	11.16	2
40512	1	44.93	11.15	2
40512	1	44.93	11.15	2
40512	1	44.92	11.16	2
40512	1	44.92	11.16	2
40512	1	44.93	11.16	2
40512	1	44.93	11.16	2
40512	1	44.93	11.17	2
40512	1	44.93	11.17	2
40512	1	44.94	11.16	2
40512	1	44.92	11.16	2
40512	1	44.94	11.16	2
40512	1	44.94	11.16	2
40512	1	44.94	11.16	2
40512	1	44.94	11.17	2
40512	1	44.94	11.17	2
40512	1	44.95	11.17	2
40512	1	44.93	11.16	2
40512	1	44.93	11.15	2
40512	1	44.94	11.16	2
40512	1	44.94	11.16	2
40512	1	44.96	11.18	1
40512	1	44.94	11.18	1
40512	1	44.95	11.16	1
40512	1	44.94	11.17	1
40512	1	44.95	11.16	1
40512	1	44.94	11.15	1
40512	1	44.94	11.15	1
40512	1	44.94	11.16	1
40512	1	44.94	11.17	1
40512	1	44.94	11.15	1
40512	1	44.94	11.15	1
40512	1	44.94	11.17	1
40512	1	44.94	11.16	1
40512	1	44.95	11.16	1
40512	1	44.94	11.15	1
40512	1	44.94	11.15	1
40512	1	44.95	11.16	1
40512	1	44.93	11.14	1
40512	1	44.94	11.15	1
40512	1	44.93	11.13	2
40512	1	44.93	11.14	2
40512	1	44.94	11.16	2
40512	1	44.94	11.16	2
40512	1	44.93	11.15	2
40512	1	44.94	11.15	2
40512	1	44.94	11.15	2
40512	1	44.93	11.17	2
40512	1	44.93	11.15	2
40512	1	44.95	11.19	2
40512	1	44.95	11.18	2
40512	1	44.94	11.17	2
40512	1	44.95	11.19	2
40512	1	44.95	11.17	2
40512	1	44.94	11.19	2
40512	1	44.94	11.19	2
40512	1	44.94	11.18	2
40512	1	44.95	11.17	2
40512	1	44.95	11.18	2
40512	1	44.95	11.18	2
40512	1	44.95	11.19	2
40512	1	44.93	11.20	2
40512	1	44.95	11.18	2
40512	1	44.93	11.16	2
40512	1	44.93	11.16	2
40512	1	44.94	11.17	2
40512	1	44.94	11.17	2
40512	1	44.93	11.16	2
40512	1	44.93	11.16	2
40512	1	44.92	11.16	2
40512	1	44.93	11.15	2
40512	1	44.93	11.17	2
40512	1	44.94	11.18	2
40512	1	44.92	11.15	2
40512	1	44.94	11.16	2
40512	1	44.94	11.16	2
40512	1	44.93	11.16	2
40512	1	44.93	11.15	2
40512	1	44.92	11.17	2
40512	1	44.95	11.17	2
40512	1	44.95	11.17	2
40512	1	44.95	11.18	2
40512	1	44.95	11.17	2
40512	1	44.95	11.18	2
40512	1	44.96	11.16	2
40512	1	44.96	11.16	2
40512	1	44.93	11.15	2
40512	1	44.94	11.16	2
40512	1	44.94	11.18	1
40512	1	44.94	11.16	1
40512	1	44.94	11.18	1
40512	1	44.94	11.16	1
40512	1	44.94	11.15	1
40512	1	44.95	11.16	1
40512	1	44.94	11.16	1
40512	1	44.94	11.15	1
40512	1	44.94	11.16	1
40512	1	44.94	11.16	1
40512	1	44.94	11.15	1
40512	1	44.94	11.15	1
40512	1	44.95	11.17	1
40512	1	44.94	11.17	1
40512	1	44.94	11.17	1
40512	1	44.94	11.15	1
40512	1	44.94	11.15	1
40512	1	44.94	11.15	1
40512	1	44.94	11.15	1
40512	1	44.94	11.15	1
40512	1	44.93	11.15	2
40512	1	44.93	11.15	2
40512	1	44.94	11.16	2
40512	1	44.93	11.16	2
40512	1	44.93	11.15	2
40512	1	44.94	11.15	2
40512	1	44.93	11.15	2
40512	1	44.94	11.17	2
40512	1	44.95	11.18	2
40512	1	44.95	11.18	2
40512	1	44.95	11.18	2
40512	1	44.95	11.19	2
40512	1	44.94	11.16	2
40512	1	44.94	11.16	2
40512	1	44.95	11.19	2
40512	1	44.94	11.19	2
40512	1	44.94	11.19	2
40512	1	44.94	11.19	2
40512	1	44.94	11.18	2
40512	1	44.95	11.18	2
40512	1	44.95	11.18	2
40512	1	44.94	11.16	2
40512	1	44.94	11.19	2
40512	1	44.93	11.16	2
40512	1	44.92	11.16	2
40512	1	44.93	11.16	2
40512	1	44.94	11.16	2
40512	1	44.93	11.16	2
40512	1	44.92	11.16	2
40512	1	44.92	11.16	2
40512	1	44.93	11.16	2
40512	1	44.93	11.16	2
40512	1	44.92	11.16	2
40512	1	44.94	11.16	2
40512	1	44.94	11.16	2
40512	1	44.95	11.18	2
40512	1	44.94	11.15	2
40512	1	44.94	11.16	2
40512	1	44.95	11.18	2
40512	1	44.95	11.18	2
40512	1	44.95	11.18	2
40512	1	44.96	11.18	2
40512	1	44.96	11.18	2
40512	1	44.94	11.16	2
40512	1	44.95	11.17	2
40512	1	44.96	11.18	2
40512	1	44.93	11.18	1
40512	1	44.93	11.18	1
40512	1	44.95	11.18	1
40512	1	44.94	11.16	1
40512	1	44.94	11.17	1
40512	1	44.93	11.16	1
40512	1	44.93	11.16	1
40512	1	44.94	11.17	1
40512	1	44.94	11.18	1
40512	1	44.94	11.16	1
40512	1	44.95	11.16	1
40512	1	44.93	11.15	1
40512	1	44.94	11.16	1
40512	1	44.94	11.15	1
40512	1	44.94	11.15	1
40512	1	44.94	11.16	1
40512	1	44.94	11.15	1
40512	1	44.94	11.15	1
40512	1	44.94	11.15	1
40512	1	44.95	11.16	1
40512	1	44.94	11.17	1
40512	1	44.93	11.14	1
40512	1	44.94	11.15	1
40512	1	44.94	11.17	1
40512	1	44.93	11.15	2
40512	1	44.93	11.15	2
40512	1	44.94	11.16	2
40512	1	44.93	11.16	2
40512	1	44.93	11.15	2
40512	1	44.93	11.15	2
40512	1	44.93	11.15	2
40512	1	44.93	11.15	2
40512	1	44.93	11.15	2
40512	1	44.95	11.18	2
40512	1	44.94	11.19	2
40512	1	44.95	11.19	2
40512	1	44.94	11.17	2
40512	1	44.95	11.18	2
40512	1	44.94	11.19	2
40512	1	44.94	11.19	2
40512	1	44.94	11.18	2
40512	1	44.94	11.19	2
40512	1	44.94	11.16	2
40512	1	44.93	11.17	2
40512	1	44.94	11.16	2
40512	1	44.95	11.18	2
40512	1	44.95	11.18	2
40512	1	44.95	11.17	2
40512	1	44.94	11.19	2
40512	1	44.94	11.16	2
40512	1	44.94	11.19	2
40512	1	44.93	11.17	2
40512	1	44.93	11.17	2
40512	1	44.93	11.16	2
40512	1	44.95	11.17	2
40512	1	44.92	11.16	2
40512	1	44.93	11.16	2
40512	1	44.92	11.16	2
40512	1	44.92	11.16	2
40512	1	44.93	11.16	2
40512	1	44.94	11.16	2
40512	1	44.94	11.15	2
40512	1	44.94	11.15	2
40512	1	44.94	11.15	2
40512	1	44.97	11.17	2
40512	1	44.94	11.14	2
40512	1	44.94	11.16	2
40512	1	44.94	11.15	2
40512	1	44.94	11.16	2
40512	1	44.95	11.18	2
40512	1	44.94	11.16	2
40512	1	44.96	11.18	2
40512	1	44.95	11.17	2
40512	1	44.94	11.16	2
40512	1	44.96	11.17	2
40512	1	44.94	11.16	1
40512	1	44.93	11.16	1
40512	1	44.94	11.16	1
40512	1	44.94	11.18	1
40512	1	44.94	11.16	1
40512	1	44.94	11.16	1
40512	1	44.94	11.16	1
40512	1	44.94	11.16	1
40512	1	44.94	11.15	1
40512	1	44.94	11.15	1
40512	1	44.94	11.15	1
40512	1	44.94	11.15	1
40512	1	44.94	11.15	1
40512	1	44.94	11.15	1
40512	1	44.94	11.15	1
40512	1	44.93	11.15	1
40512	1	44.93	11.15	1
40512	1	44.93	11.15	1
40512	1	44.94	11.15	1
40512	1	44.94	11.16	1
40512	1	44.94	11.15	1
40512	1	44.94	11.15	1
40512	1	44.94	11.16	2
40512	1	44.93	11.15	2
40512	1	44.93	11.16	2
40512	1	44.93	11.15	2
40512	1	44.94	11.15	2
40512	1	44.92	11.14	2
40512	1	44.92	11.14	2
40512	1	44.94	11.15	2
40512	1	44.94	11.15	2
40512	1	44.94	11.15	2
40512	1	44.94	11.18	2
40512	1	44.94	11.17	2
40512	1	44.94	11.16	2
40512	1	44.95	11.19	2
40512	1	44.94	11.20	2
40512	1	44.95	11.18	2
40512	1	44.95	11.18	2
40512	1	44.94	11.18	2
40512	1	44.94	11.20	2
40512	1	44.94	11.16	2
40512	1	44.95	11.18	2
40512	1	44.95	11.18	2
40512	1	44.95	11.18	2
40512	1	44.94	11.20	2
40512	1	44.93	11.20	2
40512	1	44.93	11.20	2
40512	1	44.95	11.18	2
40512	1	44.93	11.16	2
40512	1	44.93	11.16	2
40512	1	44.93	11.15	2
40512	1	44.93	11.16	2
40512	1	44.92	11.16	2
40512	1	44.94	11.16	2
40512	1	44.92	11.16	2
40512	1	44.92	11.16	2
40512	1	44.94	11.16	2
40512	1	44.93	11.16	2
40512	1	44.95	11.16	2
40512	1	44.92	11.16	2
40512	1	44.95	11.16	2
40512	1	44.94	11.16	2
40512	1	44.95	11.17	2
40512	1	44.95	11.17	2
40512	1	44.96	11.15	2
40512	1	44.95	11.16	2
40512	1	44.95	11.18	2
40512	1	44.95	11.18	2
40512	1	44.95	11.18	2
40512	1	44.95	11.18	2
40512	1	44.94	11.19	2
40512	1	44.95	11.15	2
40512	1	44.93	11.16	2
40512	1	44.92	11.16	2
40512	1	44.93	11.15	2
40512	1	44.94	11.16	1
40512	1	44.94	11.18	1
40512	1	44.94	11.17	1
40512	1	44.93	11.18	1
40512	1	44.94	11.16	1
40512	1	44.94	11.16	1
40512	1	44.95	11.15	1
40512	1	44.94	11.16	1
40512	1	44.94	11.16	1
40512	1	44.94	11.15	1
40512	1	44.94	11.15	1
40512	1	44.94	11.15	1
40512	1	44.94	11.15	1
40512	1	44.94	11.15	1
40512	1	44.94	11.15	1
40512	1	44.93	11.15	1
40512	1	44.93	11.15	1
40512	1	44.93	11.15	1
40512	1	44.93	11.15	1
40512	1	44.93	11.15	2
40512	1	44.93	11.15	2
40512	1	44.93	11.15	2
40512	1	44.93	11.15	2
40512	1	44.93	11.15	2
40512	1	44.93	11.15	2
40512	1	44.94	11.17	2
40512	1	44.94	11.15	2
40512	1	44.94	11.15	2
40512	1	44.93	11.16	2
40512	1	44.95	11.18	2
40512	1	44.95	11.18	2
40512	1	44.93	11.18	2
40512	1	44.94	11.15	2
40512	1	44.94	11.16	2
40512	1	44.94	11.16	2
40512	1	44.95	11.18	2
40512	1	44.95	11.18	2
40512	1	44.95	11.18	2
40512	1	44.95	11.18	2
40512	1	44.95	11.18	2
40512	1	44.96	11.18	2
40512	1	44.95	11.17	2
40512	1	44.95	11.18	2
40512	1	44.92	11.15	2
40512	1	44.93	11.16	2
40512	1	44.92	11.15	2
40512	1	44.92	11.16	2
40512	1	44.92	11.16	2
40512	1	44.93	11.16	2
40512	1	44.93	11.16	2
40512	1	44.92	11.16	2
40512	1	44.92	11.16	2
40512	1	44.93	11.16	2
40512	1	44.92	11.15	2
40512	1	44.94	11.16	2
40512	1	44.94	11.16	2
40512	1	44.94	11.16	2
40512	1	44.95	11.18	2
40512	1	44.95	11.18	2
40512	1	44.94	11.17	2
40512	1	44.94	11.16	2
40512	1	44.94	11.15	2
40512	1	44.94	11.15	2
40512	1	44.94	11.15	2
40512	1	44.95	11.17	2
40512	1	44.96	11.18	2
40512	1	44.96	11.18	2
40512	1	44.96	11.18	2
40512	1	44.93	11.18	1
40512	1	44.93	11.18	1
40512	1	44.94	11.16	1
40512	1	44.94	11.18	1
40512	1	44.94	11.16	1
40512	1	44.94	11.16	1
40512	1	44.94	11.15	1
40512	1	44.94	11.15	1
40512	1	44.94	11.16	1
40512	1	44.94	11.15	1
40512	1	44.94	11.15	1
40512	1	44.94	11.15	1
40512	1	44.94	11.15	1
40512	1	44.94	11.15	1
40512	1	44.94	11.16	1
40512	1	44.94	11.16	1
40512	1	44.93	11.16	1
40512	1	44.94	11.15	1
40512	1	44.94	11.15	1
40512	1	44.94	11.16	1
40512	1	44.94	11.15	1
40512	1	44.93	11.15	2
40512	1	44.93	11.15	2
40512	1	44.94	11.15	2
40512	1	44.94	11.15	2
40512	1	44.94	11.17	2
40512	1	44.94	11.17	2
40512	1	44.94	11.17	2
40512	1	44.94	11.15	2
40512	1	44.93	11.17	2
40512	1	44.93	11.15	2
40512	1	44.94	11.17	2
40512	1	44.94	11.17	2
40512	1	44.94	11.16	2
40512	1	44.94	11.17	2
40512	1	44.95	11.19	2
40512	1	44.94	11.15	2
40512	1	44.93	11.15	2
40512	1	44.94	11.16	2
40512	1	44.95	11.18	2
40512	1	44.95	11.18	2
40512	1	44.95	11.18	2
40512	1	44.95	11.16	2
40512	1	44.95	11.18	2
40512	1	44.95	11.18	2
40512	1	44.95	11.18	2
40512	1	44.95	11.18	2
40512	1	44.95	11.18	2
40512	1	44.94	11.16	2
40512	1	44.93	11.16	2
40512	1	44.93	11.16	2
40512	1	44.92	11.16	2
40512	1	44.92	11.16	2
40512	1	44.92	11.16	2
40512	1	44.93	11.16	2
40512	1	44.94	11.16	2
40512	1	44.94	11.17	2
40512	1	44.95	11.18	2
40512	1	44.94	11.16	2
40512	1	44.94	11.16	2
40512	1	44.94	11.16	2
40512	1	44.94	11.16	2
40512	1	44.94	11.16	2
40512	1	44.94	11.15	2
40512	1	44.94	11.15	2
40512	1	44.96	11.18	2
40512	1	44.96	11.18	2
40512	1	44.94	11.17	2
40512	1	44.94	11.16	2
40512	1	44.94	11.16	1
40512	1	44.94	11.16	1
40512	1	44.94	11.16	1
40512	1	44.94	11.16	1
40512	1	44.94	11.16	1
40512	1	44.94	11.17	1
40512	1	44.94	11.15	1
40512	1	44.94	11.15	1
40512	1	44.94	11.16	1
40512	1	44.94	11.15	1
40512	1	44.94	11.15	1
40512	1	44.94	11.15	1
40512	1	44.94	11.16	1
40512	1	44.94	11.16	1
40512	1	44.94	11.16	1
40512	1	44.94	11.16	1
40512	1	44.94	11.15	1
40512	1	44.94	11.15	1
40512	1	44.94	11.15	1
40512	1	44.94	11.15	1
40512	1	44.94	11.15	2
40512	1	44.94	11.15	2
40512	1	44.94	11.15	2
40512	1	44.94	11.15	2
40512	1	44.95	11.16	2
40512	1	44.94	11.15	2
40512	1	44.94	11.15	2
40512	1	44.94	11.16	2
40512	1	44.94	11.16	2
40512	1	44.94	11.16	2
40512	1	44.94	11.17	2
40512	1	44.93	11.15	2
40512	1	44.94	11.17	2
40512	1	44.94	11.16	2
40512	1	44.94	11.16	2
40512	1	44.94	11.16	2
40512	1	44.94	11.17	2
40512	1	44.94	11.17	2
40512	1	44.94	11.17	2
40512	1	44.95	11.18	2
40512	1	44.95	11.18	2
40512	1	44.95	11.18	2
40512	1	44.95	11.18	2
40512	1	44.95	11.18	2
40512	1	44.95	11.18	2
40512	1	44.95	11.18	2
40512	1	44.95	11.18	2
40512	1	44.93	11.16	2
40512	1	44.93	11.16	2
40512	1	44.94	11.16	2
40512	1	44.94	11.16	2
40512	1	44.93	11.16	2
40512	1	44.94	11.16	2
40512	1	44.94	11.18	2
40512	1	44.95	11.18	2
40512	1	44.95	11.18	2
40512	1	44.95	11.18	2
40512	1	44.94	11.16	2
40512	1	44.94	11.16	2
40512	1	44.94	11.16	2
40512	1	44.94	11.16	2
40512	1	44.94	11.16	2
40512	1	44.94	11.16	2
40512	1	44.94	11.16	2
40512	1	44.94	11.16	2
40512	1	44.94	11.17	2
40512	1	44.94	11.16	2
40512	1	44.94	11.16	2
40512	1	44.94	11.16	2
40512	1	44.94	11.16	2
40512	1	44.94	11.16	2
40512	1	44.93	11.16	2
40512	1	44.94	11.17	2
40512	1	44.95	11.18	2
40512	1	44.95	11.18	2
40512	1	44.94	11.16	2
40512	1	44.94	11.16	2
40512	1	44.93	11.16	2
40512	1	44.93	11.16	2
40512	1	44.93	11.16	2
40512	1	44.93	11.16	2
40512	1	44.93	11.16	2
40512	1	44.93	11.16	2
40512	1	44.94	11.16	2
40512	1	44.92	11.15	2
40512	1	44.93	11.16	2
40512	1	44.93	11.16	2
40512	1	44.93	11.16	2
40512	1	44.93	11.15	2
40512	1	44.93	11.16	2
40512	1	44.93	11.16	2
40512	1	44.93	11.16	2
40512	1	44.94	11.17	2
40512	1	44.94	11.17	2
40512	1	44.94	11.16	2
40512	1	44.94	11.17	2
40512	1	44.94	11.16	2
40512	1	44.93	11.16	3
40512	1	44.95	11.17	3
40512	1	44.94	11.17	3
40512	1	44.94	11.16	3
40512	1	44.94	11.16	3
40512	1	44.94	11.16	3
40512	1	44.93	11.16	3
40512	1	44.94	11.16	3
40512	1	44.94	11.16	3
40512	1	44.93	11.16	3
40512	1	44.93	11.16	3
40512	1	44.93	11.16	3
40512	1	44.93	11.16	3
40512	1	44.93	11.16	3
40512	1	44.93	11.16	3
40512	1	44.93	11.16	3
40512	1	44.93	11.16	3
40512	1	44.93	11.16	3
40512	1	44.93	11.16	3
40512	1	44.93	11.16	3
40512	1	44.93	11.16	3
40512	1	44.93	11.16	3
40512	1	44.93	11.16	3
40512	1	44.93	11.16	3
40512	1	44.93	11.16	3
40512	1	44.93	11.16	3
40512	1	44.93	11.16	3
40512	1	44.93	11.16	3
40512	1	44.93	11.16	3
40512	1	44.93	11.16	3
40512	1	44.93	11.16	3
40512	1	44.93	11.16	3
40512	1	44.93	11.16	3
40512	1	44.93	11.16	3
40512	1	44.93	11.16	3
40512	1	44.93	11.16	3
40512	1	44.93	11.16	3
40512	1	44.93	11.16	3
40512	1	44.93	11.16	3
40512	1	44.93	11.16	3
40512	1	44.93	11.16	3
40512	1	44.93	11.15	3
40512	1	44.93	11.15	3
40512	1	44.93	11.15	3
40512	1	44.92	11.16	3
40512	1	44.93	11.16	3
40512	1	44.93	11.15	3
40512	1	44.93	11.16	3
40512	1	44.93	11.16	2
40512	1	44.94	11.16	2
40512	1	44.93	11.15	2
40512	1	44.93	11.16	2
40512	1	44.93	11.16	2
40512	1	44.93	11.16	2
40512	1	44.93	11.15	2
40512	1	44.93	11.16	2
40512	1	44.93	11.15	2
40512	1	44.93	11.16	2
40512	1	44.94	11.16	2
40512	1	44.94	11.16	2
40512	1	44.93	11.16	2
40512	1	44.93	11.16	2
40512	1	44.94	11.16	2
40512	1	44.94	11.16	2
40512	1	44.94	11.17	2
40512	1	44.94	11.17	2
40512	1	44.94	11.17	2
40512	1	44.94	11.16	2
40512	1	44.93	11.16	2
40512	1	44.93	11.16	3
40512	1	44.93	11.15	3
40512	1	44.93	11.15	3
40512	1	44.93	11.16	3
40512	1	44.94	11.16	3
40512	1	44.93	11.16	3
40512	1	44.93	11.16	3
40512	1	44.93	11.16	3
40512	1	44.93	11.16	3
40512	1	44.92	11.16	3
40512	1	44.93	11.16	3
40512	1	44.93	11.16	3
40512	1	44.93	11.16	3
40512	1	44.93	11.16	3
40512	1	44.93	11.16	3
40512	1	44.93	11.16	3
40512	1	44.93	11.16	3
40512	1	44.93	11.16	3
40512	1	44.94	11.16	3
40512	1	44.93	11.16	3
40512	1	44.93	11.16	3
40512	1	44.93	11.16	3
40512	1	44.94	11.16	3
40512	1	44.93	11.16	3
40512	1	44.93	11.16	3
40512	1	44.93	11.16	3
40512	1	44.94	11.16	3
40512	1	44.93	11.16	3
40512	1	44.94	11.16	3
40512	1	44.93	11.16	3
40512	1	44.92	11.16	3
40512	1	44.92	11.16	3
40512	1	44.93	11.16	3
40512	1	44.93	11.15	3
40512	1	44.93	11.15	3
40512	1	44.93	11.15	3
40512	1	44.93	11.16	3
40512	1	44.93	11.16	3
40512	1	44.93	11.15	3
40512	1	44.94	11.16	3
40512	1	44.93	11.16	3
40512	1	44.93	11.16	3
40512	1	44.93	11.16	3
40512	1	44.92	11.15	3
40512	1	44.93	11.15	3
40512	1	44.93	11.15	3
40512	1	44.93	11.16	3
40512	1	44.93	11.16	3
40512	1	44.94	11.16	3
40512	1	44.94	11.16	3
40512	1	44.93	11.16	2
40512	1	44.93	11.16	2
40512	1	44.93	11.16	2
40512	1	44.93	11.16	2
40512	1	44.92	11.16	2
40512	1	44.93	11.16	2
40512	1	44.93	11.16	2
40512	1	44.92	11.16	2
40512	1	44.94	11.16	2
40512	1	44.93	11.16	2
40512	1	44.93	11.16	2
40512	1	44.92	11.16	2
40512	1	44.94	11.16	2
40512	1	44.94	11.16	2
40512	1	44.94	11.16	2
40512	1	44.94	11.17	2
40512	1	44.94	11.16	2
40512	1	44.94	11.17	2
40512	1	44.94	11.17	2
40512	1	44.94	11.17	2
40512	1	44.93	11.16	2
40512	1	44.94	11.15	2
40512	1	44.94	11.16	3
40512	1	44.93	11.16	3
40512	1	44.94	11.16	3
40512	1	44.93	11.16	3
40512	1	44.93	11.17	3
40512	1	44.93	11.16	3
40512	1	44.93	11.16	3
40512	1	44.93	11.16	3
40512	1	44.93	11.16	3
40512	1	44.92	11.16	3
40512	1	44.94	11.16	3
40512	1	44.94	11.16	3
40512	1	44.93	11.15	3
40512	1	44.94	11.16	3
40512	1	44.93	11.16	3
40512	1	44.93	11.16	3
40512	1	44.94	11.16	3
40512	1	44.94	11.16	3
40512	1	44.94	11.16	3
40512	1	44.94	11.16	3
40512	1	44.94	11.16	3
40512	1	44.94	11.16	3
40512	1	44.93	11.16	3
40512	1	44.94	11.15	3
40512	1	44.94	11.15	3
40512	1	44.93	11.16	3
40512	1	44.93	11.16	3
40512	1	44.93	11.16	3
40512	1	44.93	11.16	3
40512	1	44.94	11.16	3
40512	1	44.94	11.15	3
40512	1	44.92	11.16	3
40512	1	44.92	11.16	3
40512	1	44.94	11.15	3
40512	1	44.93	11.16	3
40512	1	44.93	11.16	3
40512	1	44.94	11.16	3
40512	1	44.93	11.16	3
40512	1	44.93	11.16	3
40512	1	44.93	11.16	3
40512	1	44.93	11.16	3
40512	1	44.93	11.16	3
40512	1	44.93	11.16	3
40512	1	44.93	11.16	3
40512	1	44.95	11.16	3
40512	1	44.92	11.15	3
40512	1	44.93	11.16	3
40512	1	44.94	11.16	3
40512	1	44.94	11.16	3
40512	1	44.94	11.16	3
40512	1	44.94	11.17	3
40512	1	44.94	11.16	3
40512	1	44.94	11.16	3
40512	1	44.94	11.14	3
40512	1	44.93	11.16	2
40512	1	44.93	11.16	2
40512	1	44.93	11.15	2
40512	1	44.93	11.15	2
40512	1	44.94	11.15	2
40512	1	44.94	11.15	2
40512	1	44.94	11.15	2
40512	1	44.92	11.16	2
40512	1	44.94	11.15	2
40512	1	44.92	11.16	2
40512	1	44.92	11.16	2
40512	1	44.93	11.17	2
40512	1	44.94	11.17	2
40512	1	44.94	11.16	2
40512	1	44.94	11.17	2
40512	1	44.94	11.17	2
40512	1	44.94	11.17	2
40512	1	44.94	11.17	2
40512	1	44.93	11.16	2
40512	1	44.92	11.17	2
40512	1	44.93	11.15	3
40512	1	44.94	11.16	3
40512	1	44.93	11.16	3
40512	1	44.93	11.16	3
40512	1	44.92	11.16	3
40512	1	44.93	11.15	3
40512	1	44.94	11.16	3
40512	1	44.94	11.16	3
40512	1	44.92	11.16	3
40512	1	44.93	11.16	3
40512	1	44.94	11.16	3
40512	1	44.95	11.18	3
40512	1	44.94	11.16	3
40512	1	44.92	11.16	3
40512	1	44.93	11.16	3
40512	1	44.93	11.15	3
40512	1	44.93	11.16	3
40512	1	44.94	11.16	3
40512	1	44.94	11.16	3
40512	1	44.94	11.16	3
40512	1	44.94	11.16	3
40512	1	44.94	11.16	3
40512	1	44.94	11.16	3
40512	1	44.94	11.16	3
40512	1	44.94	11.16	3
40512	1	44.94	11.15	3
40512	1	44.94	11.15	3
40512	1	44.94	11.15	3
40512	1	44.94	11.16	3
40512	1	44.93	11.15	3
40512	1	44.94	11.16	3
40512	1	44.94	11.16	3
40512	1	44.95	11.17	3
40512	1	44.94	11.16	3
40512	1	44.93	11.16	3
40512	1	44.94	11.16	3
40512	1	44.93	11.17	3
40512	1	44.95	11.16	3
40512	1	44.95	11.16	3
40512	1	44.95	11.15	3
40512	1	44.95	11.14	3
40512	1	44.95	11.16	3
40512	1	44.95	11.16	3
40512	1	44.95	11.15	3
40512	1	44.95	11.15	3
40512	1	44.94	11.16	3
40512	1	44.96	11.15	3
40512	1	44.95	11.15	3
40512	1	44.95	11.16	3
40512	1	44.95	11.15	3
40512	1	44.93	11.17	3
40512	1	44.94	11.16	3
40512	1	44.94	11.16	3
40512	1	44.93	11.16	2
40512	1	44.94	11.16	2
40512	1	44.93	11.16	2
40512	1	44.93	11.16	2
40512	1	44.94	11.16	2
40512	1	44.94	11.15	2
40512	1	44.94	11.15	2
40512	1	44.94	11.17	2
40512	1	44.95	11.16	2
40512	1	44.94	11.15	2
40512	1	44.92	11.17	2
40512	1	44.94	11.17	2
40512	1	44.94	11.17	2
40512	1	44.94	11.16	2
40512	1	44.94	11.17	2
40512	1	44.94	11.17	2
40512	1	44.94	11.17	2
40512	1	44.94	11.17	2
40512	1	44.94	11.17	2
40512	1	44.93	11.16	2
40512	1	44.94	11.17	2
40512	1	44.94	11.16	3
40512	1	44.94	11.16	3
40512	1	44.94	11.16	3
40512	1	44.94	11.16	3
40512	1	44.94	11.16	3
40512	1	44.94	11.16	3
40512	1	44.95	11.15	3
40512	1	44.95	11.15	3
40512	1	44.95	11.14	3
40512	1	44.94	11.16	3
40512	1	44.94	11.16	3
40512	1	44.94	11.16	3
40512	1	44.93	11.16	3
40512	1	44.93	11.16	3
40512	1	44.93	11.16	3
40512	1	44.93	11.16	3
40512	1	44.94	11.16	3
40512	1	44.94	11.16	3
40512	1	44.94	11.15	3
40512	1	44.94	11.15	3
40512	1	44.94	11.16	3
40512	1	44.94	11.16	3
40512	1	44.94	11.15	3
40512	1	44.93	11.16	3
40512	1	44.94	11.16	3
40512	1	44.93	11.16	3
40512	1	44.93	11.16	3
40512	1	44.93	11.16	3
40512	1	44.94	11.17	3
40512	1	44.93	11.16	3
40512	1	44.93	11.16	3
40512	1	44.94	11.16	3
40512	1	44.94	11.16	3
40512	1	44.93	11.16	3
40512	1	44.94	11.15	3
40512	1	44.93	11.16	3
40512	1	44.94	11.15	3
40512	1	44.94	11.16	3
40512	1	44.95	11.17	3
40512	1	44.94	11.16	3
40512	1	44.94	11.16	3
40512	1	44.94	11.16	3
40512	1	44.93	11.16	3
40512	1	44.94	11.13	3
40512	1	44.93	11.15	3
40512	1	44.93	11.16	2
40512	1	44.93	11.18	2
40512	1	44.96	11.18	2
40512	1	44.96	11.18	2
40512	1	44.94	11.15	2
40512	1	44.96	11.18	2
40512	1	44.96	11.18	2
40512	1	44.96	11.18	2
40512	1	44.92	11.17	2
40512	1	44.92	11.19	2
40512	1	44.93	11.19	2
40512	1	44.94	11.19	2
40512	1	44.94	11.17	2
40512	1	44.94	11.17	2
40512	1	44.94	11.17	2
40512	1	44.94	11.16	2
40512	1	44.94	11.16	2
40512	1	44.94	11.15	2
40512	1	44.94	11.16	2
40512	1	44.93	11.16	2
40512	1	44.93	11.16	3
40512	1	44.94	11.15	3
40512	1	44.94	11.15	3
40512	1	44.94	11.15	3
40512	1	44.93	11.15	3
40512	1	44.92	11.16	3
40512	1	44.92	11.16	3
40512	1	44.93	11.16	3
40512	1	44.94	11.16	3
40512	1	44.94	11.16	3
40512	1	44.93	11.16	3
40512	1	44.93	11.16	3
40512	1	44.93	11.16	3
40512	1	44.93	11.15	3
40512	1	44.94	11.16	3
40512	1	44.93	11.16	3
40512	1	44.94	11.16	3
40512	1	44.94	11.16	3
40512	1	44.94	11.15	3
40512	1	44.94	11.15	3
40512	1	44.93	11.16	3
40512	1	44.93	11.16	3
40512	1	44.93	11.16	3
40512	1	44.93	11.16	3
40512	1	44.93	11.16	3
40512	1	44.93	11.16	3
40512	1	44.94	11.16	3
40512	1	44.96	11.16	3
40512	1	44.96	11.16	3
40512	1	44.94	11.16	3
40512	1	44.94	11.17	3
40512	1	44.93	11.16	3
40512	1	44.92	11.18	3
40512	1	44.95	11.19	3
40512	1	44.96	11.18	2
40512	1	44.96	11.18	2
40512	1	44.95	11.17	2
40512	1	44.96	11.18	2
40512	1	44.95	11.18	2
40512	1	44.95	11.18	2
40512	1	44.96	11.18	2
40512	1	44.95	11.17	2
40512	1	44.94	11.17	2
40512	1	44.94	11.17	2
40512	1	44.94	11.17	2
40512	1	44.93	11.16	2
40512	1	44.94	11.16	2
40512	1	44.92	11.16	2
40512	1	44.93	11.16	2
40512	1	44.93	11.16	2
40512	1	44.95	11.17	3
40512	1	44.93	11.16	3
40512	1	44.93	11.16	3
40512	1	44.93	11.16	3
40512	1	44.93	11.16	3
40512	1	44.93	11.16	3
40512	1	44.96	11.18	3
40512	1	44.93	11.16	3
40512	1	44.93	11.16	3
40512	1	44.93	11.16	3
40512	1	44.93	11.16	3
40512	1	44.92	11.16	3
40512	1	44.93	11.16	3
40512	1	44.94	11.16	3
40512	1	44.93	11.16	3
40512	1	44.92	11.16	3
40512	1	44.92	11.16	3
40512	1	44.93	11.15	3
40512	1	44.92	11.16	3
40512	1	44.95	11.18	3
40512	1	44.93	11.16	3
40512	1	44.94	11.16	3
40512	1	44.93	11.16	3
40512	1	44.93	11.17	3
40512	1	44.94	11.15	3
40512	1	44.95	11.17	3
40512	1	44.94	11.16	3
40512	1	44.93	11.15	3
40512	1	44.94	11.17	3
40512	1	44.94	11.17	3
40512	1	44.94	11.16	3
40512	1	44.94	11.17	3
40512	1	44.94	11.16	3
40512	1	44.96	11.16	3
40512	1	44.95	11.18	3
40512	1	44.94	11.13	3
40512	1	44.96	11.18	2
40512	1	44.96	11.17	2
40512	1	44.94	11.16	2
40512	1	44.94	11.18	2
40512	1	44.93	11.16	2
40512	1	44.94	11.16	2
40512	1	44.94	11.16	2
40512	1	44.96	11.16	2
40512	1	44.95	11.18	2
40512	1	44.94	11.16	2
40512	1	44.94	11.16	2
40512	1	44.94	11.17	2
40512	1	44.94	11.17	2
40512	1	44.94	11.17	2
40512	1	44.93	11.16	2
40512	1	44.94	11.16	2
40512	1	44.92	11.16	2
40512	1	44.93	11.16	2
40512	1	44.94	11.16	2
40512	1	44.94	11.16	3
40512	1	44.94	11.17	3
40512	1	44.93	11.16	3
40512	1	44.92	11.16	3
40512	1	44.92	11.16	3
40512	1	44.92	11.16	3
40512	1	44.93	11.16	3
40512	1	44.94	11.16	3
40512	1	44.93	11.16	3
40512	1	44.93	11.16	3
40512	1	44.93	11.16	3
40512	1	44.94	11.17	3
40512	1	44.93	11.16	3
40512	1	44.93	11.16	3
40512	1	44.93	11.17	3
40512	1	44.93	11.17	3
40512	1	44.94	11.16	3
40512	1	44.94	11.15	3
40512	1	44.94	11.16	3
40512	1	44.94	11.15	3
40512	1	44.92	11.16	3
40512	1	44.93	11.16	3
40512	1	44.93	11.16	3
40512	1	44.94	11.15	3
40512	1	44.94	11.15	3
40512	1	44.93	11.16	3
40512	1	44.94	11.15	3
40512	1	44.93	11.16	3
40512	1	44.93	11.16	3
40512	1	44.93	11.16	3
40512	1	44.94	11.17	3
40512	1	44.94	11.17	3
40512	1	44.94	11.17	3
40512	1	44.94	11.17	3
40512	1	44.93	11.15	3
40512	1	44.95	11.17	2
40512	1	44.95	11.17	2
40512	1	44.94	11.15	2
40512	1	44.92	11.17	2
40512	1	44.94	11.16	2
40512	1	44.92	11.17	2
40512	1	44.92	11.17	2
40512	1	44.93	11.16	2
40512	1	44.93	11.17	2
40512	1	44.93	11.15	2
40512	1	44.94	11.16	2
40512	1	44.93	11.16	2
40512	1	44.94	11.17	2
40512	1	44.94	11.17	2
40512	1	44.94	11.16	2
40512	1	44.94	11.16	2
40512	1	44.92	11.16	2
40512	1	44.94	11.17	2
40512	1	44.93	11.16	2
40512	1	44.93	11.16	3
40512	1	44.93	11.16	3
40512	1	44.94	11.16	3
40512	1	44.94	11.16	3
40512	1	44.94	11.16	3
40512	1	44.94	11.16	3
40512	1	44.93	11.15	3
40512	1	44.93	11.15	3
40512	1	44.93	11.17	3
40512	1	44.93	11.16	3
40512	1	44.93	11.16	3
40512	1	44.93	11.16	3
40512	1	44.93	11.16	3
40512	1	44.93	11.16	3
40512	1	44.93	11.16	3
40512	1	44.92	11.16	3
40512	1	44.95	11.16	3
40512	1	44.95	11.16	3
40512	1	44.94	11.16	3
40512	1	44.94	11.15	3
40512	1	44.94	11.16	3
40512	1	44.94	11.16	3
40512	1	44.94	11.16	3
40512	1	44.93	11.16	3
40512	1	44.93	11.16	3
40512	1	44.93	11.15	3
40512	1	44.93	11.14	3
40512	1	44.93	11.14	3
40512	1	44.94	11.17	3
40512	1	44.94	11.16	3
40512	1	44.92	11.16	3
40512	1	44.94	11.16	3
40512	1	44.94	11.16	3
40512	1	44.93	11.16	3
40512	1	44.94	11.17	3
40512	1	44.94	11.17	3
40512	1	44.94	11.16	3
40512	1	44.94	11.17	3
40512	1	44.93	11.13	3
40512	1	44.94	11.17	3
40512	1	44.92	11.16	3
40512	1	44.94	11.15	3
40512	1	44.93	11.16	3
40512	1	44.93	11.16	3
40512	1	44.96	11.15	3
40512	1	44.94	11.15	3
40512	1	44.94	11.15	3
40512	1	44.94	11.15	3
40512	1	44.94	11.16	2
40512	1	44.92	11.16	2
40512	1	44.94	11.17	2
40512	1	44.92	11.16	2
40512	1	44.93	11.16	2
40512	1	44.94	11.16	2
40512	1	44.93	11.16	2
40512	1	44.93	11.16	2
40512	1	44.93	11.16	2
40512	1	44.93	11.16	2
40512	1	44.94	11.16	2
40512	1	44.94	11.16	2
40512	1	44.94	11.17	2
40512	1	44.94	11.17	2
40512	1	44.92	11.16	2
40512	1	44.92	11.16	2
40512	1	44.92	11.17	2
40512	1	44.94	11.17	2
40512	1	44.94	11.16	3
40512	1	44.94	11.16	3
40512	1	44.94	11.16	3
40512	1	44.95	11.17	3
40512	1	44.93	11.15	3
40512	1	44.93	11.15	3
40512	1	44.93	11.15	3
40512	1	44.94	11.16	3
40512	1	44.94	11.16	3
40512	1	44.94	11.17	3
40512	1	44.92	11.15	3
40512	1	44.93	11.16	3
40512	1	44.93	11.16	3
40512	1	44.92	11.16	3
40512	1	44.93	11.16	3
40512	1	44.93	11.16	3
40512	1	44.93	11.16	3
40512	1	44.94	11.16	3
40512	1	44.94	11.16	3
40512	1	44.94	11.16	3
40512	1	44.94	11.16	3
40512	1	44.94	11.15	3
40512	1	44.93	11.17	3
40512	1	44.93	11.16	3
40512	1	44.93	11.16	3
40512	1	44.94	11.16	3
40512	1	44.94	11.16	3
40512	1	44.94	11.16	3
40512	1	44.94	11.16	3
40512	1	44.93	11.15	3
40512	1	44.93	11.16	3
40512	1	44.93	11.15	3
40512	1	44.95	11.16	3
40512	1	44.94	11.16	3
40512	1	44.94	11.16	3
40512	1	44.93	11.16	3
40512	1	44.93	11.16	3
40512	1	44.93	11.16	3
40512	1	44.93	11.16	3
40512	1	44.94	11.16	3
40512	1	44.94	11.18	3
40512	1	44.95	11.17	3
40512	1	44.94	11.17	3
40512	1	44.93	11.17	3
40512	1	44.93	11.16	3
40512	1	44.94	11.16	3
40512	1	44.93	11.16	3
40512	1	44.93	11.16	3
40512	1	44.95	11.18	3
40512	1	44.95	11.17	3
40512	1	44.92	11.14	3
40512	1	44.94	11.17	3
40512	1	44.93	11.15	3
40512	1	44.93	11.15	3
40512	1	44.94	11.15	3
40512	1	44.94	11.15	3
40512	1	44.94	11.15	3
40512	1	44.94	11.16	2
40512	1	44.93	11.16	2
40512	1	44.93	11.16	2
40512	1	44.92	11.16	2
40512	1	44.92	11.16	2
40512	1	44.93	11.16	2
40512	1	44.92	11.16	2
40512	1	44.92	11.15	2
40512	1	44.94	11.17	2
40512	1	44.94	11.17	2
40512	1	44.94	11.17	2
40512	1	44.94	11.17	2
40512	1	44.94	11.17	2
40512	1	44.94	11.17	2
40512	1	44.94	11.17	2
40512	1	44.94	11.17	2
40512	1	44.94	11.16	2
40512	1	44.94	11.16	3
40512	1	44.94	11.16	3
40512	1	44.94	11.16	3
40512	1	44.94	11.16	3
40512	1	44.94	11.16	3
40512	1	44.94	11.17	3
40512	1	44.94	11.16	3
40512	1	44.94	11.16	3
40512	1	44.94	11.16	3
40512	1	44.94	11.16	3
40512	1	44.94	11.16	3
40512	1	44.93	11.16	3
40512	1	44.93	11.16	3
40512	1	44.93	11.16	3
40512	1	44.93	11.16	3
40512	1	44.93	11.16	3
40512	1	44.93	11.16	3
40512	1	44.93	11.16	3
40512	1	44.94	11.16	3
40512	1	44.94	11.16	3
40512	1	44.94	11.15	3
40512	1	44.93	11.16	3
40512	1	44.93	11.16	3
40512	1	44.93	11.16	3
40512	1	44.94	11.16	3
40512	1	44.94	11.16	3
40512	1	44.94	11.15	3
40512	1	44.93	11.16	3
40512	1	44.93	11.16	3
40512	1	44.94	11.15	3
40512	1	44.93	11.16	3
40512	1	44.94	11.16	3
40512	1	44.93	11.16	3
40512	1	44.93	11.16	3
40512	1	44.93	11.16	3
40512	1	44.93	11.16	3
40512	1	44.93	11.16	3
40512	1	44.93	11.16	3
40512	1	44.93	11.16	3
40512	1	44.93	11.16	3
40512	1	44.93	11.16	3
40512	1	44.94	11.15	3
40512	1	44.93	11.16	3
40512	1	44.93	11.16	3
40512	1	44.93	11.16	3
40512	1	44.93	11.16	3
40512	1	44.93	11.15	3
40512	1	44.93	11.16	3
40512	1	44.94	11.15	3
40512	1	44.93	11.16	2
40512	1	44.93	11.16	2
40512	1	44.93	11.16	2
40512	1	44.94	11.16	2
40512	1	44.93	11.16	2
40512	1	44.93	11.16	2
40512	1	44.93	11.16	2
40512	1	44.92	11.16	2
40512	1	44.92	11.16	2
40512	1	44.93	11.16	2
40512	1	44.93	11.16	2
40512	1	44.94	11.17	2
40512	1	44.94	11.17	2
40512	1	44.94	11.17	2
40512	1	44.94	11.17	2
40512	1	44.94	11.17	2
40512	1	44.94	11.16	2
40512	1	44.94	11.17	2
40512	1	44.94	11.17	2
40512	1	44.94	11.16	2
40512	1	44.94	11.16	2
40512	1	44.94	11.16	3
40512	1	44.94	11.16	3
40512	1	44.94	11.16	3
40512	1	44.94	11.16	3
40512	1	44.94	11.16	3
40512	1	44.94	11.16	3
40512	1	44.94	11.16	3
40512	1	44.94	11.16	3
40512	1	44.94	11.16	3
40512	1	44.94	11.16	3
40512	1	44.94	11.16	3
40512	1	44.93	11.16	3
40512	1	44.93	11.16	3
40512	1	44.93	11.16	3
40512	1	44.94	11.16	3
40512	1	44.94	11.16	3
40512	1	44.94	11.17	3
40512	1	44.93	11.16	3
40512	1	44.93	11.16	3
40512	1	44.94	11.15	3
40512	1	44.94	11.15	3
40512	1	44.94	11.16	3
40512	1	44.94	11.15	3
40512	1	44.94	11.15	3
40512	1	44.94	11.16	3
40512	1	44.94	11.16	3
40512	1	44.93	11.16	3
40512	1	44.93	11.16	3
40512	1	44.93	11.16	3
40512	1	44.93	11.16	3
40512	1	44.93	11.16	3
40512	1	44.93	11.16	3
40512	1	44.93	11.16	3
40512	1	44.93	11.16	3
40512	1	44.92	11.16	3
40512	1	44.92	11.16	3
40512	1	44.93	11.16	3
40512	1	44.93	11.16	3
40512	1	44.93	11.15	3
40512	1	44.93	11.16	3
40512	1	44.93	11.16	3
40512	1	44.93	11.16	3
40512	1	44.94	11.16	3
40512	1	44.93	11.16	3
40512	1	44.93	11.16	3
40512	1	44.93	11.16	3
40512	1	44.93	11.15	3
40512	1	44.93	11.16	3
40512	1	44.93	11.16	3
40512	1	44.93	11.16	3
40512	1	44.94	11.15	3
40512	1	44.94	11.15	3
40512	1	44.94	11.15	3
40512	1	44.94	11.15	3
40512	1	44.94	11.15	2
40512	1	44.94	11.15	2
40512	1	44.92	11.16	2
40512	1	44.93	11.16	2
40512	1	44.93	11.16	2
40512	1	44.94	11.16	2
40512	1	44.93	11.16	2
40512	1	44.93	11.16	2
40512	1	44.93	11.16	2
40512	1	44.93	11.16	2
40512	1	44.94	11.17	2
40512	1	44.94	11.17	2
40512	1	44.94	11.17	2
40512	1	44.94	11.16	2
40512	1	44.94	11.16	2
40512	1	44.94	11.16	2
40512	1	44.94	11.16	2
40512	1	44.94	11.16	3
40512	1	44.94	11.16	3
40512	1	44.94	11.16	3
40512	1	44.94	11.15	3
40512	1	44.94	11.16	3
40512	1	44.94	11.16	3
40512	1	44.94	11.16	3
40512	1	44.94	11.16	3
40512	1	44.94	11.16	3
40512	1	44.94	11.16	3
40512	1	44.94	11.16	3
40512	1	44.93	11.16	3
40512	1	44.93	11.16	3
40512	1	44.93	11.17	3
40512	1	44.94	11.16	3
40512	1	44.94	11.16	3
40512	1	44.93	11.16	3
40512	1	44.94	11.16	3
40512	1	44.94	11.15	3
40512	1	44.94	11.16	3
40512	1	44.93	11.16	3
40512	1	44.93	11.16	3
40512	1	44.93	11.16	3
40512	1	44.93	11.16	3
40512	1	44.93	11.16	3
40512	1	44.93	11.16	3
40512	1	44.93	11.15	3
40512	1	44.94	11.15	3
40512	1	44.93	11.16	3
40512	1	44.93	11.15	3
40512	1	44.93	11.15	3
40512	1	44.94	11.15	3
40512	1	44.94	11.15	3
40512	1	44.93	11.16	2
40512	1	44.93	11.16	2
40512	1	44.93	11.16	2
40512	1	44.93	11.16	2
40512	1	44.94	11.15	3
40512	1	44.94	11.15	3
40512	1	44.94	11.15	3
40512	1	44.94	11.15	3
40512	1	44.94	11.15	3
40512	1	44.94	11.15	3
40512	1	44.94	11.15	3
40512	1	44.94	11.15	3
40513	1	44.94	11.17	1
40513	1	44.94	11.17	1
40513	1	44.94	11.17	1
40513	1	44.94	11.18	1
40513	1	44.93	11.15	1
40513	1	44.93	11.16	1
40513	1	44.93	11.15	1
40513	1	44.93	11.14	1
40513	1	44.93	11.15	1
40513	1	44.93	11.15	1
40513	1	44.93	11.15	1
40513	1	44.93	11.15	1
40513	1	44.93	11.15	1
40513	1	44.93	11.15	1
40513	1	44.93	11.15	1
40513	1	44.93	11.15	1
40513	1	44.93	11.15	1
40513	1	44.93	11.15	1
40513	1	44.93	11.15	1
40513	1	44.93	11.15	1
40513	1	44.93	11.15	1
40513	1	44.94	11.16	1
40513	1	44.94	11.16	1
40513	1	44.93	11.15	1
40513	1	44.93	11.15	1
40513	1	44.93	11.15	1
40513	1	44.93	11.15	1
40513	1	44.94	11.18	1
40513	1	44.93	11.18	1
40513	1	44.94	11.18	1
40513	1	44.93	11.18	1
40513	1	44.95	11.19	1
40513	1	44.95	11.19	1
40513	1	44.95	11.19	1
40513	1	44.94	11.16	1
40513	1	44.94	11.15	1
40513	1	44.94	11.14	1
40513	1	44.94	11.15	1
40513	1	44.94	11.15	1
40513	1	44.94	11.16	2
40513	1	44.94	11.14	2
40513	1	44.94	11.15	2
40513	1	44.93	11.15	2
40513	1	44.95	11.19	2
40513	1	44.95	11.19	2
40513	1	44.94	11.15	2
40513	1	44.94	11.15	2
40513	1	44.92	11.16	2
40513	1	44.93	11.16	2
40513	1	44.93	11.15	2
40513	1	44.94	11.16	2
40513	1	44.95	11.19	2
40513	1	44.94	11.15	2
40513	1	44.93	11.15	1
40513	1	44.93	11.15	1
40513	1	44.93	11.15	1
40513	1	44.92	11.16	1
40513	1	44.93	11.18	1
40513	1	44.94	11.18	1
40513	1	44.93	11.15	1
40513	1	44.95	11.19	1
40513	1	44.94	11.16	1
40513	1	44.95	11.15	1
40513	1	44.94	11.16	2
40513	1	44.94	11.15	2
40513	1	44.95	11.19	2
40513	1	44.95	11.19	2
40513	1	44.95	11.19	2
40513	1	44.94	11.16	2
40513	1	44.93	11.16	2
40513	1	44.94	11.16	2
40513	1	44.92	11.16	2
40513	1	44.93	11.15	2
40513	1	44.93	11.15	2
40513	1	44.93	11.15	2
40513	1	44.93	11.16	2
40513	1	44.94	11.16	2
40513	1	44.92	11.18	1
40513	1	44.94	11.18	1
40513	1	44.94	11.18	1
40513	1	44.94	11.18	1
40513	1	44.93	11.16	1
40513	1	44.95	11.19	1
40513	1	44.92	11.15	1
40513	1	44.94	11.14	1
40513	1	44.94	11.16	1
40513	1	44.94	11.15	1
40513	1	44.94	11.16	1
40513	1	44.93	11.15	1
40513	1	44.94	11.15	2
40513	1	44.94	11.16	2
40513	1	44.95	11.19	2
40513	1	44.93	11.15	2
40513	1	44.93	11.15	2
40513	1	44.93	11.15	2
40513	1	44.94	11.18	2
40513	1	44.93	11.16	2
40513	1	44.93	11.15	2
40513	1	44.93	11.15	2
40513	1	44.93	11.15	2
40513	1	44.93	11.16	2
40513	1	44.93	11.15	2
40513	1	44.93	11.16	2
40513	1	44.92	11.16	2
40513	1	44.93	11.16	2
40513	1	44.93	11.16	2
40513	1	44.93	11.18	1
40513	1	44.95	11.17	1
40513	1	44.94	11.18	1
40513	1	44.94	11.16	1
40513	1	44.94	11.16	1
40513	1	44.94	11.16	1
40513	1	44.95	11.19	1
40513	1	44.95	11.19	1
40513	1	44.94	11.16	1
40513	1	44.94	11.16	1
40513	1	44.93	11.15	1
40513	1	44.93	11.15	2
40513	1	44.94	11.16	2
40513	1	44.94	11.16	2
40513	1	44.93	11.14	2
40513	1	44.93	11.18	2
40513	1	44.94	11.16	2
40513	1	44.93	11.15	2
40513	1	44.94	11.16	2
40513	1	44.93	11.15	2
40513	1	44.94	11.15	2
40513	1	44.92	11.14	2
40513	1	44.92	11.14	2
40513	1	44.94	11.16	2
40513	1	44.94	11.16	1
40513	1	44.93	11.16	1
40513	1	44.95	11.19	1
40513	1	44.94	11.16	1
40513	1	44.94	11.14	1
40513	1	44.94	11.15	1
40513	1	44.94	11.14	1
40513	1	44.93	11.15	1
40513	1	44.93	11.15	2
40513	1	44.93	11.16	2
40513	1	44.95	11.19	2
40513	1	44.94	11.16	2
40513	1	44.94	11.16	2
40513	1	44.94	11.16	2
40513	1	44.93	11.16	2
40513	1	44.92	11.15	2
40513	1	44.93	11.15	2
40513	1	44.93	11.15	2
40513	1	44.93	11.16	2
40513	1	44.93	11.14	2
40513	1	44.93	11.15	2
40513	1	44.94	11.16	1
40513	1	44.94	11.16	1
40513	1	44.95	11.17	1
40513	1	44.94	11.16	1
40513	1	44.94	11.18	1
40513	1	44.93	11.17	1
40513	1	44.95	11.19	1
40513	1	44.96	11.17	1
40513	1	44.94	11.15	1
40513	1	44.94	11.15	2
40513	1	44.94	11.16	2
40513	1	44.94	11.15	2
40513	1	44.94	11.16	2
40513	1	44.94	11.16	2
40513	1	44.94	11.16	2
40513	1	44.93	11.15	2
40513	1	44.95	11.19	2
40513	1	44.95	11.19	2
40513	1	44.94	11.16	2
40513	1	44.95	11.18	2
40513	1	44.94	11.20	2
40513	1	44.94	11.16	2
40513	1	44.94	11.16	2
40513	1	44.93	11.15	2
40513	1	44.94	11.16	2
40513	1	44.93	11.17	2
40513	1	44.92	11.16	2
40513	1	44.92	11.16	2
40513	1	44.92	11.14	2
40513	1	44.92	11.14	2
40513	1	44.93	11.15	2
40513	1	44.94	11.17	1
40513	1	44.94	11.18	1
40513	1	44.93	11.15	1
40513	1	44.93	11.15	1
40513	1	44.95	11.16	1
40513	1	44.95	11.19	1
40513	1	44.93	11.16	1
40513	1	44.93	11.15	2
40513	1	44.94	11.16	2
40513	1	44.94	11.16	2
40513	1	44.95	11.19	2
40513	1	44.93	11.15	2
40513	1	44.93	11.17	2
40513	1	44.92	11.14	2
40513	1	44.93	11.14	2
[truncated: 3,763 more rows]
