# Supplementary material for: Vegetation height and structure drive foraging habitat selection of the lesser kestrel (Falco naumanni) in intensive agricultural landscapes
Source: PeerJ. 2022 Oct 6;10:e13979. doi: 10.7717/peerj.13979 (PMC9548312; doi:10.7717/peerj.13979)
Supplement: File S3 [file peerj-10-13979-s008.zip]

Archive with 30 entries (30 files):
- 1.1.cpg
- 1.1.dbf
- 1.1.prj
- 1.1.shp
- 1.1.shx
- 1.2.cpg
- 1.2.dbf
- 1.2.prj
- 1.2.shp
- 1.2.shx
- 1.3.cpg
- 1.3.dbf
- 1.3.prj
- 1.3.shp
- 1.3.shx
- 2.1.cpg
- 2.1.dbf
- 2.1.prj
- 2.1.shp
- 2.1.shx
- 2.2.cpg
- 2.2.dbf
- 2.2.prj
- 2.2.shp
- 2.2.shx
- 2.3.cpg
- 2.3.dbf
- 2.3.prj
- 2.3.shp
- 2.3.shx
