# Supplementary material for: Vegetation height and structure drive foraging habitat selection of the lesser kestrel (Falco naumanni) in intensive agricultural landscapes
Source: PeerJ. 2022 Oct 6;10:e13979. doi: 10.7717/peerj.13979 (PMC9548312; doi:10.7717/peerj.13979)
Supplement: File S3 [file peerj-10-13979-s008.zip › 1.2.prj]

PROJCS["Monte_Mario_Italy_2",GEOGCS["GCS_Monte_Mario",DATUM["D_Monte_Mario",SPHEROID["International_1924",6378388.0,297.0]],PRIMEM["Greenwich",0.0],UNIT["Degree",0.0174532925199433]],PROJECTION["Transverse_Mercator"],PARAMETER["False_Easting",2520000.0],PARAMETER["False_Northing",0.0],PARAMETER["Central_Meridian",15.0],PARAMETER["Scale_Factor",0.9996],PARAMETER["Latitude_Of_Origin",0.0],UNIT["Meter",1.0]]
